# Supplementary material for: Temperature effect on seawater leaching of Pb, Zn, and F from waste rock at Ivittuut cryolite mine in South Greenland
Source: Environ Sci Pollut Res Int. 2026 Mar 11;33(11):4851–63. doi: 10.1007/s11356-026-37562-w (PMC13056765; doi:10.1007/s11356-026-37562-w)
Supplement: Supplementary file 1 — (CSV.3.50 KB) [file 11356_2026_37562_MOESM1_ESM.csv]

Temperature	Week Number	Pb		1σ	Zn		1σ	Cd		1σ	Cu		1σ	F		1σ	As		1σ	Cr		1σ	Ni		1σ	Co		1σ	Hg		1σ
		(µg/L)			(µg/L)			(µg/L)			(µg/L)			(µg/L)			(µg/L)			(µg/L)			(µg/L)			(µg/L)			(µg/L)
23.5°C	0	188.05	±	28.28	285.5	±	42.42	1.7	±	0.28	1.25			20.37	±	1.2	0.05	±	0.07	0			2.90	±	1.70	0.35	±	0.49	0
	1	253.05	±	77.78	525.5	±	84.85	4.15	±	17.68	1.25			17.57	±	0.84	0			0			3.35	±	1.34	0.70	±	0.28	0
	2	223.05	±	106.07	340.5	±	233.35	2.5	±	16.97	1.25			17.37	±	0.56	0			0			3.85	±	5.44	0.05	±	0.07	0
	6	1848.1	±	1060.7	1565.5	±	707.11	7.65	±	2.20	1.25			13.42	±	1.3	0			0			0			0			0
	11	1223	±	671.75	1415.5	±	777.82	6.65	±	3.20	2.7	±	20.51	12.17	±	0.56	0			0			0.25	±	0.35	0			0.04	±	0.05
	16	2848.1	±	353.55	3915.5	±	353.55	15.3	±	0.71	5.15	±	15.56	12.02	±	1.0	0			1.13	±	1.59	0			0			0
	17	2848.1	±	212.13	3915.5	±	353.55	15.3	±	0.71	6.95	±	32.53	11.97	±	1.2	0			0.80	±	0.21	0			0			0
	22	2198.1	±	141.42	3415.5	±	212.13	13.8			11.05	±	45.26	11.72	±	0.77	0			0.95	±	0.42	0			0			0
	26	2048.1	±	70.71	3315.5	±	636.4	12.3	±	21.21	9.75	±	0.71	13.07	±	0.98	0			0.35	±	0.14	0.10	±	0.14	0			0
	31	2648.1	±	70.71	2765.5	±	565.69	9.5	±	18.39	12.25	±	14.14	11.52	±	1.0	0			1.20	±	0.78	1.30	±	1.13	0			0
	36	1998.1	±	282.84	2015.5	±	70.71	7.05	±	0.07	10.75	±	21.21	15.57	±	0.84	0			0.80	±	0.64	0.10	±	0.14	0			0
	40	1398	±	424.26	2565.5	±	282.84	9.95	±	12.02	19.25	±	56.57				0			0			0			0			0
2°C	0	75.55	±	77.78	355.5	±	28.28	1.45	±	0.35	1.25			16.42	±	3.46	0			0			2.45	±	0.35	0.05	±	0.07	0
	1	15.025	±	21.24	150.5	±	21.21	1.11	±	0.55	1.25			14.92	±	5.73	0			0			5.60	±	0.14	0.80	±	0.00	0
	2	46.55	±	91.92	175.5	±	42.42	2.25	±	12.02	1.25			14.27	±	0.14	0			0			3.40	±	0.57	0			0
	6	123.05	±	70.71	210.5	±	35.36	1.4	±	0.14	1.25			7.53	±	1.51	0			0			0			0			0
	11	113.05	±	70.71	470.5	±	473.76	0.695	±	0.035	1.25			9.85	±	6.01	0			0			0.40	±	0.57	0			0
	16	188.05	±	28.28	240.5	±	91.92	0.83	±	0.24	0			6.15	±	0.78	0			1.90	±	0.35	1.15	±	1.06	0			0
	17	198.05	±	28.28	235.5	±	70.71	0.895	±	0.15	0			6.75	±	1.48	0			0.90	±	0.35	0.45	±	0.07	0			0
	22	193.05	±	21.21	190.5	±	49.50	0.69	±	0.16	0			5.55	±	0.49	0			0.95	±	0.14	0			0			0
	26	248.05	±	113.14	225.5	±	99.00	0.59	±	0.057	0			9.35	±	0.92	0			2.15	±	0.42	0.60	±	0.57	0			0
	31	248.05	±	99.00	165.5	±	70.71	0.5	±	0.13	0			7.51	±	2.41	0			2.70	±	2.90	1.15	±	1.63	0			0
	36	188.05	±	127.28	109	±	79.90	0.315	±	0.23	0.625	±	0.88	6.51	±	1.15	0			1.50	±	1.63	0			0			0
	39	168.05			63.5			0.71			1.25			0			0			0			0			0			0
	40	168.05			125.5			0.75			1.25			0			0			0			0			0			0
Average ± SD concentrations of As, Cr, Ni, Co and Hg in leachates generated from room temperature and 2 °C treatment. The initial content of each element in SW was subtracted from the leachate of each HCT. Zero values indicate that the initial content in SW was higher than in the resulting leachate.
In the table, the value shows as average ± mean value. In the figure HCT 1 & 2 and HCT 3 & 4 show experimental results performed at 23.5 °C and 2 °C, respectively.
