# Supplementary material for: Temperature effect on seawater leaching of Pb, Zn, and F from waste rock at Ivittuut cryolite mine in South Greenland
Source: Environ Sci Pollut Res Int. 2026 Mar 11;33(11):4851–63. doi: 10.1007/s11356-026-37562-w (PMC13056765; doi:10.1007/s11356-026-37562-w)
Supplement: Supplementary file 2 — (CSV.18.1 KB) [file 11356_2026_37562_MOESM2_ESM.csv]

HCT No.	Week No.	Unit	As	Ba	Pb	Br	Cr	Li	Ni	V	Sn	Co	Mo	Ag	Sb	Cd	Hg	Rb	Sr	Ga	Se	B	Al	Fe	Cu	Mn	Zn	I	Be	Y	Zr	Nb	Ru	Rh	Pd	Te	Ce	Pr	Nd	Sm	Eu	Gd	Tb	Dy	Ho	Er	Tm	Yb	Lu
HCT0	0	µg/L	2.1	10	1.3	61000	< 1	130	2.6	< 5	4.6	< 1	9.7	< 1	0.19	0.28	< 0.1	100	7700	1.1	< 1	NM	< 30	< 10	< 3	< 5	32	24	< 5	< 1	< 1	< 1	< 0.1	< 0.1	< 0.1	0.36	< 0.1	< 0.1	< 0.1	< 0.1	< 0.1	< 0.1	< 0.1	< 0.1	< 0.1	< 0.1	< 0.1	< 0.1	< 0.1
HCT0	1	µg/L	1	3.9	< 1	22000	< 1	66	1.6	< 5	1.2	< 1	4.7	< 1	0.3	< 0.1	< 0.1	37	3000	0.34	< 1	NM	< 30	< 10	< 3	< 5	9.5	9.7	< 5	< 1	< 1	< 1	< 0.1	0.23	< 0.1	< 0.1	< 0.1	< 0.1	< 0.1	< 0.1	< 0.1	< 0.1	< 0.1	< 0.1	< 0.1	< 0.1	< 0.1	< 0.1	< 0.1
HCT0	2	µg/L	1.6	9	< 1	54000	< 1	120	2.9	< 5	< 1	< 1	8.3	< 1	0.24	0.6	< 0.1	89	6800	0.89	< 1	NM	< 30	< 10	< 3	< 5	37	21	< 5	< 1	< 1	< 1	< 0.1	< 0.1	0.17	< 0.1	< 0.1	< 0.1	< 0.1	< 0.1	< 0.1	< 0.1	< 0.1	< 0.1	< 0.1	< 0.1	< 0.1	< 0.1	< 0.1
HCT0	6	µg/L	1	4.3	3.6	24000	< 1	61	1.3	< 5	< 1	< 1	5.8	< 1	< 0.1	0.33	< 0.1	38	3000	0.26	< 1	NM	94	< 10	< 3	< 5	6.1	13	< 5	< 1	< 1	< 1	< 0.1	0.13	< 0.1	0.36	< 0.1	< 0.1	< 0.1	< 0.1	< 0.1	< 0.1	< 0.1	< 0.1	< 0.1	< 0.1	< 0.1	< 0.1	< 0.1
HCT0	11	µg/L	2.4	10	1.4	55000	< 1	140	2.3	< 5	< 1	< 1	8.9	< 1	0.16	0.65	< 0.1	89	6800	1.1	< 1	NM	< 30	< 10	< 3	< 5	28	22	< 5	< 1	< 1	< 1	< 0.1	< 0.1	0.18	< 0.1	< 0.1	< 0.1	< 0.1	< 0.1	< 0.1	< 0.1	< 0.1	< 0.1	< 0.1	< 0.1	< 0.1	< 0.1	< 0.1
HCT0	16	µg/L	NM	NM	NM	NM	NM	NM	NM	NM	NM	NM	NM	NM	NM	NM	NM	NM	NM	NM	NM	NM	NM	NM	NM	NM	NM	NM	NM	NM	NM	NM	NM	NM	NM	NM	NM	NM	NM	NM	NM	NM	NM	NM	NM	NM	NM	NM	NM
HCT0	17	µg/L	2.2	NM	2.4	NM	2	NM	3	NM	NM	NM	NM	NM	NM	< 0.2	NM	NM	NM	NM	NM	NM	NM	NM	< 0.5	NM	56	NM	NM	NM	NM	NM	NM	NM	NM	NM	NM	NM	NM	NM	NM	NM	NM	NM	NM	NM	NM	NM	NM
HCT0	21	µg/L	< 1	1.8	< 1	11000	< 1	32	< 1	< 5	< 1	< 1	1.9	< 1	< 0.1	0.1	< 0.1	24	1600	< 0.1	< 1	400	< 30	< 10	< 3	< 5	< 5	3.7	< 5	< 1	< 1	< 1	< 0.1	< 0.1	0.13	< 0.1	< 0.1	< 0.1	< 0.1	< 0.1	< 0.1	< 0.1	< 0.1	< 0.1	< 0.1	< 0.1	< 0.1	< 0.1	< 0.1
HCT0	22	µg/L	2.6	NM	2.3	NM	2.5	NM	2.6	NM	NM	NM	NM	NM	NM	< 0.2	NM	NM	NM	NM	NM	NM	NM	NM	< 0.5	NM	52	NM	NM	NM	NM	NM	NM	NM	NM	NM	NM	NM	NM	NM	NM	NM	NM	NM	NM	NM	NM	NM	NM
HCT0	25	µg/L	NM	NM	NM	NM	NM	NM	NM	NM	NM	NM	NM	NM	NM	NM	NM	NM	NM	NM	NM	NM	NM	NM	NM	NM	NM	NM	NM	NM	NM	NM	NM	NM	NM	NM	NM	NM	NM	NM	NM	NM	NM	NM	NM	NM	NM	NM	NM
HCT0	30	µg/L	NM	NM	NM	NM	NM	NM	NM	NM	NM	NM	NM	NM	NM	NM	NM	NM	NM	NM	NM	NM	NM	NM	NM	NM	NM	NM	NM	NM	NM	NM	NM	NM	NM	NM	NM	NM	NM	NM	NM	NM	NM	NM	NM	NM	NM	NM	NM
HCT0	36	µg/L	NM	NM	NM	NM	NM	NM	NM	NM	NM	NM	NM	NM	NM	NM	NM	NM	NM	NM	NM	NM	NM	NM	NM	NM	NM	NM	NM	NM	NM	NM	NM	NM	NM	NM	NM	NM	NM	NM	NM	NM	NM	NM	NM	NM	NM	NM	NM
HCT0	39	µg/L	NM	NM	NM	NM	NM	NM	NM	NM	NM	NM	NM	NM	NM	NM	NM	NM	NM	NM	NM	NM	NM	NM	NM	NM	NM	NM	NM	NM	NM	NM	NM	NM	NM	NM	NM	NM	NM	NM	NM	NM	NM	NM	NM	NM	NM	NM	NM
HCT0	40	µg/L	1.3	10	< 1	86000	1.4	93	< 1	< 5	< 1	< 1	6.1	< 1	< 0.1	< 0.1	< 0.1	98	6000	0.6	< 1	2300	< 30	< 10	< 3	< 5	< 5	30	< 5	< 1	< 1	< 1	< 0.1	< 0.1	2.2	< 0.1	0.12	< 0.1	< 0.1	< 0.1	< 0.1	< 0.1	< 0.1	< 0.1	< 0.1	< 0.1	< 0.1	< 0.1	< 0.1
HCT1	0	µg/L	< 1	37	210	53000	< 1	490	4	< 5	5.9	< 1	8	< 1	0.3	1.7	< 0.1	120	6000	4.2	< 1	NM	350	< 10	< 3	260	290	25	< 5	< 1	< 1	< 1	< 0.1	< 0.1	< 0.1	< 0.1	< 0.1	< 0.1	< 0.1	< 0.1	< 0.1	< 0.1	< 0.1	< 0.1	< 0.1	< 0.1	< 0.1	< 0.1	< 0.1
HCT1	1	µg/L	1.4	34	310	60000	< 1	580	4.7	< 5	2.2	1.5	7	< 1	0.57	5.6	< 0.1	110	7900	3.5	2.4	NM	270	< 10	< 3	600	620	28	< 5	< 1	< 1	< 1	< 0.1	< 0.1	0.13	0.93	< 0.1	< 0.1	< 0.1	< 0.1	< 0.1	< 0.1	< 0.1	< 0.1	< 0.1	< 0.1	< 0.1	< 0.1	< 0.1
HCT1	2	µg/L	< 1	12	150	26000	< 1	170	2.3	< 5	< 1	< 1	3	< 1	0.27	1.5	< 0.1	42	3400	1.1	1.4	NM	130	< 10	< 3	99	210	15	< 5	< 1	< 1	< 1	< 0.1	< 0.1	< 0.1	< 0.1	< 0.1	< 0.1	< 0.1	< 0.1	< 0.1	< 0.1	< 0.1	< 0.1	< 0.1	< 0.1	< 0.1	< 0.1	< 0.1
HCT1	6	µg/L	1.6	22	2600	60000	< 1	220	1.1	< 5	1.1	< 1	10	< 1	0.9	6.3	< 0.1	100	7700	2.8	< 1	NM	280	< 10	< 3	53	1100	21	< 5	< 1	< 1	< 1	< 0.1	< 0.1	< 0.1	0.36	< 0.1	< 0.1	< 0.1	< 0.1	< 0.1	< 0.1	< 0.1	< 0.1	< 0.1	< 0.1	< 0.1	< 0.1	< 0.1
HCT1	11	µg/L	< 1	9.6	750	26000	< 1	110	1.2	< 5	1.2	< 1	16	< 1	0.79	4.6	< 0.1	41	3300	0.79	< 1	NM	110	< 10	< 3	19	900	13	< 5	< 1	< 1	< 1	< 0.1	0.11	< 0.1	< 0.1	< 0.1	< 0.1	< 0.1	< 0.1	< 0.1	< 0.1	< 0.1	< 0.1	< 0.1	< 0.1	< 0.1	< 0.1	< 0.1
HCT1	16	µg/L	NM	NM	NM	NM	NM	NM	NM	NM	NM	NM	NM	NM	NM	NM	NM	NM	NM	NM	NM	NM	NM	NM	NM	NM	NM	NM	NM	NM	NM	NM	NM	NM	NM	NM	NM	NM	NM	NM	NM	NM	NM	NM	NM	NM	NM	NM	NM
HCT1	17	µg/L	< 1	NM	2700	NM	2	NM	< 2	NM	NM	NM	NM	NM	NM	15	NM	NM	NM	NM	NM	NM	NM	NM	11	NM	4200	NM	NM	NM	NM	NM	NM	NM	NM	NM	NM	NM	NM	NM	NM	NM	NM	NM	NM	NM	NM	NM	NM
HCT1	21	µg/L	< 1	4.2	170	9800	< 1	27	< 1	< 5	< 1	< 1	1.5	1.6	0.11	1.1	< 0.1	22	1400	< 0.1	< 1	260	46	< 10	< 3	18	220	4.2	< 5	< 1	< 1	< 1	< 0.1	< 0.1	< 0.1	< 0.1	< 0.1	< 0.1	< 0.1	< 0.1	< 0.1	< 0.1	< 0.1	< 0.1	< 0.1	< 0.1	< 0.1	< 0.1	< 0.1
HCT1	22	µg/L	< 1	NM	2300	NM	2	NM	< 2	NM	NM	NM	NM	NM	NM	14	NM	NM	NM	NM	NM	NM	NM	NM	16	NM	3600	NM	NM	NM	NM	NM	NM	NM	NM	NM	NM	NM	NM	NM	NM	NM	NM	NM	NM	NM	NM	NM	NM
HCT1	26	µg/L	NM	NM	NM	NM	NM	NM	NM	NM	NM	NM	NM	NM	NM	NM	NM	NM	NM	NM	NM	NM	NM	NM	NM	NM	NM	NM	NM	NM	NM	NM	NM	NM	NM	NM	NM	NM	NM	NM	NM	NM	NM	NM	NM	NM	NM	NM	NM
HCT1	31	µg/L	NM	NM	NM	NM	NM	NM	NM	NM	NM	NM	NM	NM	NM	NM	NM	NM	NM	NM	NM	NM	NM	NM	NM	NM	NM	NM	NM	NM	NM	NM	NM	NM	NM	NM	NM	NM	NM	NM	NM	NM	NM	NM	NM	NM	NM	NM	NM
HCT1	36	µg/L	NM	NM	NM	NM	NM	NM	NM	NM	NM	NM	NM	NM	NM	NM	NM	NM	NM	NM	NM	NM	NM	NM	NM	NM	NM	NM	NM	NM	NM	NM	NM	NM	NM	NM	NM	NM	NM	NM	NM	NM	NM	NM	NM	NM	NM	NM	NM
HCT1	39	µg/L	NM	NM	NM	NM	NM	NM	NM	NM	NM	NM	NM	NM	NM	NM	NM	NM	NM	NM	NM	NM	NM	NM	NM	NM	NM	NM	NM	NM	NM	NM	NM	NM	NM	NM	NM	NM	NM	NM	NM	NM	NM	NM	NM	NM	NM	NM	NM
HCT1	40	µg/L	< 1	12	1100	87000	< 1	110	< 1	< 5	1.3	< 1	7.5	23	0.64	9.3	< 0.1	100	6100	0.55	1.3	2200	140	< 10	17	100	2400	29	< 5	< 1	< 1	< 1	< 0.1	< 0.1	2.2	< 0.1	< 0.1	< 0.1	< 0.1	< 0.1	< 0.1	< 0.1	< 0.1	< 0.1	< 0.1	< 0.1	< 0.1	< 0.1	< 0.1
HCT2	0	µg/L	2.2	57	170	60000	< 1	1100	6.4	< 5	4.3	1.7	12	< 1	0.57	2.1	< 0.1	150	7100	5.2	< 1	NM	360	17	< 3	910	350	27	< 5	< 1	< 1	< 1	< 0.1	< 0.1	0.18	< 0.1	< 0.1	< 0.1	< 0.1	< 0.1	< 0.1	< 0.1	< 0.1	< 0.1	< 0.1	< 0.1	< 0.1	< 0.1	< 0.1
HCT2	1	µg/L	1.2	35	200	58000	< 1	610	6.6	< 5	1.7	1.9	8	< 1	0.33	3.1	< 0.1	98	7400	4	1.4	NM	290	< 10	< 3	780	500	24	< 5	< 1	1	< 1	< 0.1	< 0.1	0.37	0.36	< 0.1	< 0.1	< 0.1	< 0.1	< 0.1	< 0.1	< 0.1	< 0.1	< 0.1	< 0.1	< 0.1	< 0.1	< 0.1
HCT2	2	µg/L	1.3	34	300	62000	< 1	400	10	< 5	1.5	1.1	8.4	< 1	0.68	3.9	< 0.1	110	7700	3.6	< 1	NM	310	< 10	< 3	280	540	24	< 5	< 1	< 1	< 1	< 0.1	< 0.1	< 0.1	< 0.1	< 0.1	< 0.1	< 0.1	< 0.1	< 0.1	< 0.1	< 0.1	< 0.1	< 0.1	< 0.1	< 0.1	< 0.1	< 0.1
HCT2	6	µg/L	< 1	25	1100	60000	< 1	390	1.2	< 5	5.9	< 1	4	< 1	1.1	9.4	< 0.1	100	7500	2.3	< 1	NM	260	< 10	< 3	120	2100	23	< 5	< 1	< 1	< 1	< 0.1	< 0.1	0.2	< 0.1	< 0.1	< 0.1	< 0.1	< 0.1	< 0.1	< 0.1	< 0.1	< 0.1	< 0.1	< 0.1	< 0.1	< 0.1	< 0.1
HCT2	11	µg/L	1.4	25	1700	64000	< 1	200	2.8	< 5	1.2	< 1	6.6	< 1	1.3	9.1	0.17	110	8200	2.2	1.4	NM	260	< 10	5.9	95	2000	20	< 5	< 1	7.5	< 1	< 0.1	< 0.1	0.22	< 0.1	< 0.1	< 0.1	< 0.1	< 0.1	< 0.1	< 0.1	< 0.1	< 0.1	< 0.1	< 0.1	< 0.1	< 0.1	< 0.1
HCT2	16	µg/L	NM	NM	NM	NM	NM	NM	NM	NM	NM	NM	NM	NM	NM	NM	NM	NM	NM	NM	NM	NM	NM	NM	NM	NM	NM	NM	NM	NM	NM	NM	NM	NM	NM	NM	NM	NM	NM	NM	NM	NM	NM	NM	NM	NM	NM	NM	NM
HCT2	17	µg/L	< 1	NM	3000	NM	2.3	NM	2.1	NM	NM	NM	NM	NM	NM	16	NM	NM	NM	NM	NM	NM	NM	NM	6.4	NM	3700	NM	NM	NM	NM	NM	NM	NM	NM	NM	NM	NM	NM	NM	NM	NM	NM	NM	NM	NM	NM	NM	NM
HCT2	21	µg/L	< 1	4.5	320	8200	< 1	< 10	< 1	< 5	< 1	< 1	1.2	< 1	< 0.1	1.1	< 0.1	20	1300	< 0.1	< 1	84	< 30	< 10	< 3	18	140	4.2	< 5	< 1	< 1	< 1	< 0.1	< 0.1	< 0.1	< 0.1	< 0.1	< 0.1	< 0.1	< 0.1	< 0.1	< 0.1	< 0.1	< 0.1	< 0.1	< 0.1	< 0.1	< 0.1	< 0.1
HCT2	22	µg/L	< 1	NM	2100	NM	2.6	NM	< 2	NM	NM	NM	NM	NM	NM	14	NM	NM	NM	NM	NM	NM	NM	NM	9.6	NM	3300	NM	NM	NM	NM	NM	NM	NM	NM	NM	NM	NM	NM	NM	NM	NM	NM	NM	NM	NM	NM	NM	NM
HCT2	26	µg/L	NM	NM	NM	NM	NM	NM	NM	NM	NM	NM	NM	NM	NM	NM	NM	NM	NM	NM	NM	NM	NM	NM	NM	NM	NM	NM	NM	NM	NM	NM	NM	NM	NM	NM	NM	NM	NM	NM	NM	NM	NM	NM	NM	NM	NM	NM	NM
HCT2	31	µg/L	NM	NM	NM	NM	NM	NM	NM	NM	NM	NM	NM	NM	NM	NM	NM	NM	NM	NM	NM	NM	NM	NM	NM	NM	NM	NM	NM	NM	NM	NM	NM	NM	NM	NM	NM	NM	NM	NM	NM	NM	NM	NM	NM	NM	NM	NM	NM
HCT2	36	µg/L	NM	NM	NM	NM	NM	NM	NM	NM	NM	NM	NM	NM	NM	NM	NM	NM	NM	NM	NM	NM	NM	NM	NM	NM	NM	NM	NM	NM	NM	NM	NM	NM	NM	NM	NM	NM	NM	NM	NM	NM	NM	NM	NM	NM	NM	NM	NM
HCT2	39	µg/L	NM	NM	NM	NM	NM	NM	NM	NM	NM	NM	NM	NM	NM	NM	NM	NM	NM	NM	NM	NM	NM	NM	NM	NM	NM	NM	NM	NM	NM	NM	NM	NM	NM	NM	NM	NM	NM	NM	NM	NM	NM	NM	NM	NM	NM	NM	NM
HCT2	40	µg/L	< 1	12	1700	80000	< 1	100	< 1	< 5	1.1	< 1	8.8	27	0.69	11	< 0.1	93	5700	0.75	< 1	2200	130	< 10	25	110	2800	28	< 5	< 1	< 1	< 1	< 0.1	0.11	2.2	< 0.1	< 0.1	< 0.1	< 0.1	< 0.1	< 0.1	< 0.1	< 0.1	< 0.1	< 0.1	< 0.1	< 0.1	< 0.1	< 0.1
HCT3	0	µg/L	< 1	48	83	55000	< 1	370	4.5	< 5	7.4	< 1	6.7	< 1	0.38	1.9	< 0.1	130	6500	4.9	< 1	NM	160	< 10	< 3	330	410	24	< 5	< 1	< 1	< 1	< 0.1	< 0.1	< 0.1	0.36	< 0.1	< 0.1	< 0.1	< 0.1	< 0.1	< 0.1	< 0.1	< 0.1	< 0.1	< 0.1	< 0.1	< 0.1	< 0.1
HCT3	1	µg/L	< 1	26	32	58000	< 1	510	7.8	< 5	2.1	1.8	9	< 1	0.57	1.7	< 0.1	110	7200	3.4	4.3	NM	69	< 10	< 3	660	200	26	< 5	< 1	< 1	< 1	< 0.1	< 0.1	0.12	< 0.1	< 0.1	< 0.1	< 0.1	< 0.1	< 0.1	< 0.1	< 0.1	< 0.1	< 0.1	< 0.1	< 0.1	< 0.1	< 0.1
HCT3	2	µg/L	1.3	17	55	53000	< 1	320	5.3	< 5	1.5	< 1	7.1	< 1	0.35	1.6	< 0.1	85	6600	2.2	< 1	NM	140	11	< 3	130	180	21	< 5	< 1	< 1	< 1	< 0.1	< 0.1	0.18	< 0.1	< 0.1	< 0.1	< 0.1	< 0.1	< 0.1	< 0.1	< 0.1	< 0.1	< 0.1	< 0.1	< 0.1	< 0.1	< 0.1
HCT3	6	µg/L	1.5	18	130	60000	< 1	270	1.7	< 5	< 1	< 1	8.6	< 1	0.33	1.5	< 0.1	100	7800	2	< 1	NM	440	< 10	< 3	40	220	25	< 5	< 1	< 1	< 1	< 0.1	< 0.1	0.2	< 0.1	< 0.1	< 0.1	< 0.1	< 0.1	< 0.1	< 0.1	< 0.1	< 0.1	< 0.1	< 0.1	< 0.1	< 0.1	< 0.1
HCT3	11	µg/L	< 1	15	120	62000	< 1	180	3.1	< 5	< 1	< 1	9.7	< 1	0.41	0.87	< 0.1	99	7800	1.6	< 1	NM	400	12	< 3	14	840	23	< 5	< 1	5.7	< 1	< 0.1	< 0.1	0.23	0.93	0.23	< 0.1	< 0.1	< 0.1	< 0.1	< 0.1	< 0.1	< 0.1	< 0.1	< 0.1	< 0.1	< 0.1	< 0.1
HCT3	16	µg/L	NM	NM	NM	NM	NM	NM	NM	NM	NM	NM	NM	NM	NM	NM	NM	NM	NM	NM	NM	NM	NM	NM	NM	NM	NM	NM	NM	NM	NM	NM	NM	NM	NM	NM	NM	NM	NM	NM	NM	NM	NM	NM	NM	NM	NM	NM	NM
HCT3	17	µg/L	1.4	NM	180	NM	2.5	NM	2.8	NM	NM	NM	NM	NM	NM	0.99	NM	NM	NM	NM	NM	NM	NM	NM	< 0.5	NM	220	NM	NM	NM	NM	NM	NM	NM	NM	NM	NM	NM	NM	NM	NM	NM	NM	NM	NM	NM	NM	NM	NM
HCT3	21	µg/L	< 1	3	22	8600	< 1	< 10	< 1	< 5	< 1	< 1	1.7	< 1	< 0.1	< 0.1	< 0.1	22	1400	< 0.1	< 1	77	< 30	< 10	< 3	< 5	7	4.5	< 5	< 1	< 1	< 1	< 0.1	< 0.1	< 0.1	< 0.1	< 0.1	< 0.1	< 0.1	< 0.1	< 0.1	< 0.1	< 0.1	< 0.1	< 0.1	< 0.1	< 0.1	< 0.1	< 0.1
HCT3	22	µg/L	1.3	NM	180	NM	2.4	NM	2.3	NM	NM	NM	NM	NM	NM	0.78	NM	NM	NM	NM	NM	NM	NM	NM	< 0.5	NM	190	NM	NM	NM	NM	NM	NM	NM	NM	NM	NM	NM	NM	NM	NM	NM	NM	NM	NM	NM	NM	NM	NM
HCT3	26	µg/L	NM	NM	NM	NM	NM	NM	NM	NM	NM	NM	NM	NM	NM	NM	NM	NM	NM	NM	NM	NM	NM	NM	NM	NM	NM	NM	NM	NM	NM	NM	NM	NM	NM	NM	NM	NM	NM	NM	NM	NM	NM	NM	NM	NM	NM	NM	NM
HCT3	31	µg/L	NM	NM	NM	NM	NM	NM	NM	NM	NM	NM	NM	NM	NM	NM	NM	NM	NM	NM	NM	NM	NM	NM	NM	NM	NM	NM	NM	NM	NM	NM	NM	NM	NM	NM	NM	NM	NM	NM	NM	NM	NM	NM	NM	NM	NM	NM	NM
HCT3	36	µg/L	< 1	9.4	100	81000	1.7	87	< 1	< 5	< 1	< 1	5.9	< 1	0.18	0.35	< 0.1	93	5700	0.6	< 1	2200	96	< 10	< 3	< 5	87	28	< 5	< 1	< 1	< 1	< 0.1	< 0.1	2.2	0.6	< 0.1	< 0.1	< 0.1	< 0.1	< 0.1	< 0.1	< 0.1	< 0.1	< 0.1	< 0.1	< 0.1	< 0.1	< 0.1
HCT3	38	µg/L	NM	NM	NM	NM	NM	NM	NM	NM	NM	NM	NM	NM	NM	NM	NM	NM	NM	NM	NM	NM	NM	NM	NM	NM	NM	NM	NM	NM	NM	NM	NM	NM	NM	NM	NM	NM	NM	NM	NM	NM	NM	NM	NM	NM	NM	NM	NM
HCT3	39	µg/L	< 1	9.9	170	79000	1.2	85	< 1	< 5	< 1	< 1	6.1	< 1	0.35	0.91	< 0.1	93	5700	0.41	< 1	2100	100	< 10	< 3	< 5	98	32	< 5	< 1	< 1	< 1	< 0.1	< 0.1	2.1	0.36	< 0.1	< 0.1	< 0.1	< 0.1	< 0.1	< 0.1	< 0.1	< 0.1	< 0.1	< 0.1	< 0.1	< 0.1	< 0.1
HCT4	0	µg/L	< 1	46	72	53000	< 1	510	5	< 5	2.2	1.1	8	< 1	0.65	1.4	< 0.1	130	6100	4.4	< 1	NM	74	95	< 3	360	370	21	< 5	< 1	< 1	< 1	< 0.1	< 0.1	< 0.1	< 0.1	0.11	< 0.1	< 0.1	< 0.1	< 0.1	< 0.1	< 0.1	< 0.1	< 0.1	< 0.1	< 0.1	< 0.1	< 0.1
HCT4	1	µg/L	1.3	27	< 1	58000	< 1	490	8	< 5	1.1	1.8	11	< 1	0.24	0.92	< 0.1	100	7200	3.5	5.2	NM	57	18	< 3	720	170	26	< 5	< 1	< 1	< 1	< 0.1	< 0.1	0.28	< 0.1	< 0.1	< 0.1	< 0.1	< 0.1	< 0.1	< 0.1	< 0.1	< 0.1	< 0.1	< 0.1	< 0.1	< 0.1	< 0.1
HCT4	2	µg/L	< 1	23	42	57000	< 1	290	6.1	< 5	< 1	< 1	7.6	< 1	0.11	3.3	< 0.1	92	7100	2.8	6.2	NM	130	< 10	< 3	220	240	28	< 5	< 1	< 1	< 1	< 0.1	< 0.1	0.17	< 0.1	< 0.1	< 0.1	< 0.1	< 0.1	< 0.1	< 0.1	< 0.1	< 0.1	< 0.1	< 0.1	< 0.1	< 0.1	< 0.1
HCT4	6	µg/L	< 1	19	120	61000	< 1	250	1.8	< 5	< 1	< 1	9.1	< 1	0.19	1.7	< 0.1	100	7500	1.8	2.4	NM	440	< 10	< 3	55	270	25	< 5	< 1	2.2	< 1	< 0.1	< 0.1	< 0.1	< 0.1	0.19	< 0.1	< 0.1	< 0.1	< 0.1	< 0.1	< 0.1	< 0.1	< 0.1	< 0.1	< 0.1	< 0.1	< 0.1
HCT4	11	µg/L	< 1	12	110	55000	< 1	140	2.2	< 5	< 1	< 1	8	< 1	0.38	0.92	< 0.1	92	6800	1.5	< 1	NM	170	< 10	< 3	12	170	25	< 5	< 1	< 1	< 1	< 0.1	< 0.1	< 0.1	< 0.1	< 0.1	< 0.1	< 0.1	< 0.1	< 0.1	< 0.1	< 0.1	< 0.1	< 0.1	< 0.1	< 0.1	< 0.1	< 0.1
HCT4	16	µg/L	NM	NM	NM	NM	NM	NM	NM	NM	NM	NM	NM	NM	NM	NM	NM	NM	NM	NM	NM	NM	NM	NM	NM	NM	NM	NM	NM	NM	NM	NM	NM	NM	NM	NM	NM	NM	NM	NM	NM	NM	NM	NM	NM	NM	NM	NM	NM
HCT4	17	µg/L	< 1	NM	220	NM	2	NM	2.7	NM	NM	NM	NM	NM	NM	1.2	NM	NM	NM	NM	NM	NM	NM	NM	< 0.5	NM	320	NM	NM	NM	NM	NM	NM	NM	NM	NM	NM	NM	NM	NM	NM	NM	NM	NM	NM	NM	NM	NM	NM
HCT4	21	µg/L	< 1	3.3	27	8400	< 1	< 10	< 1	< 5	< 1	< 1	1.5	< 1	< 0.1	0.16	< 0.1	19	1300	< 0.1	< 1	98	< 30	< 10	< 3	< 5	14	4	< 5	< 1	< 1	< 1	< 0.1	< 0.1	0.1	< 0.1	< 0.1	< 0.1	< 0.1	< 0.1	< 0.1	< 0.1	< 0.1	< 0.1	< 0.1	< 0.1	< 0.1	< 0.1	< 0.1
HCT4	22	µg/L	1.1	NM	210	NM	2.2	NM	2	NM	NM	NM	NM	NM	NM	1	NM	NM	NM	NM	NM	NM	NM	NM	< 0.5	NM	260	NM	NM	NM	NM	NM	NM	NM	NM	NM	NM	NM	NM	NM	NM	NM	NM	NM	NM	NM	NM	NM	NM
HCT4	26	µg/L	NM	NM	NM	NM	NM	NM	NM	NM	NM	NM	NM	NM	NM	NM	NM	NM	NM	NM	NM	NM	NM	NM	NM	NM	NM	NM	NM	NM	NM	NM	NM	NM	NM	NM	NM	NM	NM	NM	NM	NM	NM	NM	NM	NM	NM	NM	NM
HCT4	31	µg/L	NM	NM	NM	NM	NM	NM	NM	NM	NM	NM	NM	NM	NM	NM	NM	NM	NM	NM	NM	NM	NM	NM	NM	NM	NM	NM	NM	NM	NM	NM	NM	NM	NM	NM	NM	NM	NM	NM	NM	NM	NM	NM	NM	NM	NM	NM	NM
HCT4	36	µg/L	NM	NM	NM	NM	NM	NM	NM	NM	NM	NM	NM	NM	NM	NM	NM	NM	NM	NM	NM	NM	NM	NM	NM	NM	NM	NM	NM	NM	NM	NM	NM	NM	NM	NM	NM	NM	NM	NM	NM	NM	NM	NM	NM	NM	NM	NM	NM
HCT4	38	µg/L	NM	NM	NM	NM	NM	NM	NM	NM	NM	NM	NM	NM	NM	NM	NM	NM	NM	NM	NM	NM	NM	NM	NM	NM	NM	NM	NM	NM	NM	NM	NM	NM	NM	NM	NM	NM	NM	NM	NM	NM	NM	NM	NM	NM	NM	NM	NM
HCT4	40	µg/L	< 1	11	170	88000	< 1	97	1	< 5	< 1	< 1	6.1	< 1	0.36	0.95	< 0.1	100	6100	0.62	< 1	2100	98	< 10	< 3	< 5	160	28	< 5	< 1	< 1	< 1	< 0.1	< 0.1	2.1	< 0.1	< 0.1	< 0.1	< 0.1	< 0.1	< 0.1	< 0.1	< 0.1	< 0.1	< 0.1	< 0.1	< 0.1	< 0.1	< 0.1
Seawater control1		µg/L	1	5	1.4	91000	< 1	80	< 1	< 5	< 1	< 1	6.1	< 1	0.13	< 0.1	< 0.1	100	6300	0.26	< 1	2000	< 30	< 10	< 3	< 5	9.5	31	< 5	< 1	< 1	< 1	< 0.1	< 0.1	2.3	< 0.1	< 0.1	< 0.1	< 0.1	< 0.1	< 0.1	< 0.1	< 0.1	< 0.1	< 0.1	< 0.1	< 0.1	< 0.1	< 0.1
Seawater control2		µg/L	< 1	9	2.5	83000	< 1	76	< 1	< 5	< 1	< 1	6	1.1	< 0.1	< 0.1	< 0.1	97	5800	0.67	< 1	2000	< 30	< 10	< 3	< 5	< 5	31	< 5	< 1	< 1	< 1	< 0.1	< 0.1	2	0.36	0.11	< 0.1	< 0.1	< 0.1	< 0.1	< 0.1	< 0.1	< 0.1	< 0.1	< 0.1	< 0.1	< 0.1	< 0.1
MN = Not Measured
DL indicated after <
[truncated: 12 more columns]
